# Supplementary material for: Predicting Lexical Priming Effects from Distributional Semantic Similarities: A Replication with Extension
Source: Front Psychol. 2016 Oct 24;7:1646. doi: 10.3389/fpsyg.2016.01646 (PMC5076462; doi:10.3389/fpsyg.2016.01646)
Supplement: Supplementary file 1 [file DataSheet1.xls]

## Sheet: Tabelle1
Item Material for Experiment 1
Prime	FreqPrime	LengthPrime	Target	FreqTarget	LengthTarget	CosHAL	CosBlogs	CosLSA
Weißwein	14	8	Maske	12	5	0.15961494047494	0	0.0218212138426719
Schädling	15	9	Motorrad	11	8	0.163418098503575	0.0590552404590813	0.026721660345055
Virus	11	5	Mond	11	4	0.256433072823024	0.0663981449039966	0.0365226830533803
Empore	14	6	Eisenbahn	12	9	0.214907761667279	0.0559046992940921	0.0384273486944659
Kanzlerin	10	9	Zylinder	14	8	0.144904522654938	0	0.0401063352289508
Mehl	12	4	Döner	14	5	0.284361532837691	0.138083511636892	0.0558956926415382
Lack	13	4	Kapitän	10	7	0.191792724526256	0	0.0564633974825056
Masten	14	6	Eisbär	14	6	0.232687409488532	NA	0.0599839670515627
Gruft	15	5	Kartoffel	13	9	0.204820659049533	0	0.0639721459995825
Vermieter	11	9	Schaufel	13	8	0.154676134149577	0	0.0642916180037642
Kraftwerk	12	9	Schere	13	6	0.224495859126306	0	0.0649289319358968
Organ	13	5	Kiste	12	5	0.192223763585386	0	0.0660743278880787
Teller	11	6	Tempel	12	6	0.260317376191069	0	0.0673319019475712
Flotte	12	6	Fernseher	11	9	0.257994100819539	0	0.0679370791030339
Hormone	13	7	Automat	15	7	0.246423151375544	0.0438798496795681	0.0716407381302571
Lunge	12	5	Füller	15	6	0.204308232445076	0.00784129732011107	0.0729464391732444
Banner	13	6	Gitarre	11	7	0.298868892976872	0	0.0768884471611403
Hallenbad	12	9	Stroh	13	5	0.178679062719349	0.0467344095097622	0.0869617877016031
Zapfsäule	15	9	Tribüne	12	7	0.330464776268094	0	0.0891390859724
Holunder	16	8	Bett	10	4	0.170108780751992	0.0198855053411841	0.0894714031720121
Einbrecher	11	10	Hütte	12	5	0.449916288142587	0	0.106615395520749
Folie	13	5	Krokodil	14	8	0.247425930516597	0	0.112814211747161
Motor	10	5	Rollstuhl	12	9	0.409339803906447	0	0.117881660182933
Pegel	12	5	Papier	10	6	0.167316569829106	0	0.12961373446174
Orangen	14	7	Auspuff	15	7	0.2502044747043	0	0.129941821072614
Kerne	15	5	Funke	12	5	0.236295992582288	0.122022151372136	0.131883352906572
Hefe	14	4	Schwein	12	7	0.333029531009673	0.0671178371908062	0.135759276566784
Restmüll	14	8	Wiese	12	5	0.203559217672571	0.0566226753388878	0.135818788117533
Gasthaus	11	8	Tonne	12	5	0.29373476273291	0	0.139535243412189
Venen	15	5	Klingel	15	7	0.221322898989704	0	0.142015960615694
Zeiger	14	6	Bibel	11	5	0.212596758146163	0.0127657826486524	0.144829133833002
Eiter	16	5	Zwerg	14	5	0.293441389782376	0.0413254691120993	0.154155727515768
Kutte	16	5	Lastwagen	10	9	0.21391480534032	0.00928640528078161	0.154485123651631
Apparat	13	7	Hügel	12	5	0.281360868758545	0.0271039135584112	0.156569243506019
Seeräuber	14	9	Anzug	12	5	0.270009760473704	0	0.157798927773757
Grotten	16	7	Binde	15	5	0.189704869602415	0.0179576095631894	0.164790826286641
Geier	14	5	Tastatur	12	8	0.285378244851134	0.0334409435674968	0.166774293092698
Seeufer	15	7	Zahn	12	4	0.257164423564065	0	0.173766099654359
Kohl	11	4	Schnaps	13	7	0.288868778271866	0.0193202364423889	0.174919298616979
Kresse	16	6	Trichter	15	8	0.222680616775589	0.0242829188015686	0.175287996929948
Trinker	15	7	Felsen	12	6	0.259045257503055	0	0.180623013862443
Eisen	12	5	Traube	14	6	0.366939520644183	0.0512293757288235	0.187285976295213
Poren	15	5	Silber	11	6	0.333296610595488	0	0.191299040520304
Talsperre	15	9	Anker	13	5	0.390736705117448	NA	0.195429388500267
Frosch	13	6	Casino	12	6	0.378441634823849	0.0748656134289683	0.201161825137932
Lama	12	4	Turban	15	6	0.321187106954055	0.0843972943887041	0.203970365960443
Stöcke	14	6	Schublade	12	9	0.479782203293918	0	0.208353625103238
Kaufhaus	13	8	Galerie	11	7	0.557441559731076	0.0656561752744631	0.212944402230512
Häfen	12	5	Gletscher	12	9	0.342294800884658	0	0.215341642872029
Liane	15	5	Träne	14	5	0.392669908097777	0	0.22700366110116
Klotz	14	5	Kasse	10	5	0.313065576756897	0	0.231667403964456
Leinen	14	6	Salbe	15	5	0.353687139473219	0	0.23211673167422
Nachthemd	16	9	Nest	13	4	0.490067099770925	0	0.244014743275288
Sensor	14	6	Paket	11	5	0.37055839405599	0.00382788109482739	0.252214860331423
Knaller	14	7	Pfosten	11	7	0.383693669529199	0.0564759377162474	0.252288705461537
Specht	14	6	Steinbock	15	9	0.446044173536864	0	0.253294579961109
Zement	13	6	Keule	15	5	0.34000872294911	0.0415085882704652	0.257282810148556
Fallschirm	14	10	Polizist	11	8	0.367096558997284	0	0.257339590434474
Klee	13	4	Zirkus	12	6	0.395986772461262	0	0.261483294387736
Hirten	12	6	Schnur	14	6	0.288364805145263	0	0.267634269725383
Ballast	14	7	Fichte	13	6	0.33801355269349	0	0.270088017019365
Rappen	12	6	Pfeife	14	6	0.618582149201901	0.047614429359794	0.272072191895908
Artist	15	6	Brille	11	6	0.218220464106134	0.0140892130674409	0.273556107606865
Kissen	13	6	Segel	13	5	0.592032010017386	0.0465040815527027	0.281420218171646
Gänse	14	5	Zelt	11	4	0.445645963635322	0	0.282349071415532
Rolltreppe	15	10	Fluss	11	5	0.411915877309405	0.024980907988801	0.283983820535764
Nase	10	4	Säugling	13	8	0.495020060589456	0.0453190520189802	0.287967474472827
Krippe	12	6	Zeugnis	11	7	0.362395589004488	0.00615890378245338	0.293059606663369
Flohmarkt	13	9	Decke	11	5	0.288504702396962	0	0.296140184791488
Korb	12	4	Bremse	13	6	0.468889711067437	0.120054520346465	0.296392964817248
Löcher	12	6	Gabel	14	5	0.571542830279263	0	0.308077953803625
Libelle	16	7	Maschine	10	8	0.427967987871591	NA	0.317886152064474
Placebo	15	7	Droge	13	5	0.64103497052751	0.0825794772459539	0.323564565895429
Jäger	11	5	Ring	11	4	0.544074961171879	0	0.325894135560303
Frucht	13	6	Priester	13	8	0.377666283054672	0.0656970153242546	0.326032358431072
Flugzeug	10	8	Hochhaus	13	8	0.503535528754949	0	0.332074377086145
Teer	15	4	Fahrrad	10	7	0.25949816956551	0.0431179550318304	0.333155690379966
Feinstaub	13	9	Abwasser	13	8	0.475086618351109	0	0.334830341714901
Kuppel	13	6	Pflaster	12	8	0.426847823043251	0.110524077480392	0.351359003978861
Eiszapfen	14	9	Wanne	14	5	0.535310926590762	0	0.352614052932886
Windel	16	6	Banane	14	6	0.43723130401055	0	0.362326145907905
Gewehr	13	6	Stempel	12	7	0.37831419774547	0	0.365809369313987
Schleuse	14	8	Ballon	13	6	0.564446610461356	0.0347837123590438	0.366007975792012
Zündstoff	14	9	Lager	10	5	0.29791780606985	NA	0.36643269653225
Pelz	14	4	Faser	15	5	0.546680739474214	0.0649360245963098	0.367625483327753
Gasse	13	5	Wäsche	12	6	0.401991188879028	0	0.367866593003945
Wunden	12	6	Schlüssel	11	9	0.335885280616442	0.0211189896840291	0.369133107926454
Steg	13	4	Fackel	14	6	0.514913253297779	0	0.379014158745243
Karussell	14	9	Schanze	14	7	0.618972896720697	0	0.387431642895754
Tümpel	15	6	Schlange	11	8	0.45991440041428	0.0682264668714322	0.392141882380858
Krümel	15	6	Gürtel	12	6	0.432819186960129	0	0.394049527646381
Bündel	14	6	Ziege	13	5	0.431246793574305	0.022703488641581	0.396755735985408
Fältchen	16	8	Muskel	14	6	0.45451767665311	0	0.402154991156252
Morast	15	6	Grab	11	4	0.400340634765504	0.0350271459097795	0.413004058846905
Knolle	15	6	Pfeffer	12	7	0.546823351831928	NA	0.424332679177089
Gorilla	15	7	Kaktus	15	6	0.716920645739188	0	0.430736136517162
Pflaume	15	7	Magen	12	5	0.350043127083596	0.00374183587054652	0.433008758677078
Spatzen	14	7	Dame	10	4	0.41024238150825	0.106856185186293	0.43945531342774
Busen	13	5	Palast	12	6	0.434043702366097	0.12190026069939	0.4423114257799
Pfahl	15	5	Biene	14	5	0.530811850747676	0	0.443568096676789
Funkgerät	16	9	Geisel	13	6	0.437765076492684	0.0148167547756052	0.450554374825023
Büchse	15	6	Käfig	13	5	0.636872624546498	0	0.45252319283899
Kutschen	15	8	Brunnen	11	7	0.455751064455695	0	0.453103350229765
Keramik	13	7	Gemälde	11	7	0.541162894241187	0.264505033529767	0.457886531274099
Hamster	14	7	Robbe	14	5	0.535374442145355	0	0.461613236178046
Köpfe	11	5	Welle	11	5	0.523747792043445	0	0.469131885828874
Pickel	14	6	Kragen	13	6	0.506672462632618	0.0285803029738177	0.469661558189412
Hasen	12	5	Sattel	13	6	0.526100923111281	0	0.486334131133884
Wirtin	13	6	Krawatte	13	8	0.424355310782815	0.00280621297988742	0.489181057491425
Waffeln	13	7	Schale	12	6	0.501876590613592	0.0856776285041905	0.490748445402102
Glühbirne	14	9	Sirene	14	6	0.478727744971568	0	0.495517963259352
Rentnerin	13	9	Tasche	12	6	0.472023063970049	0	0.496888088620087
Tonband	15	7	Flöte	14	5	0.562753099120163	0	0.496951466270001
Backblech	14	9	Schiene	12	7	0.315981372865987	0.0384213903066378	0.502717542733076
Kelle	15	5	Splitter	14	8	0.547559176879397	0.0733185038539429	0.50627384883186
Busch	12	5	Urwald	14	6	0.571340557400636	0.0906074113285934	0.510634098761814
Lava	14	4	Planet	12	6	0.484115884680943	0.159271902799525	0.514553444764831
Gehirne	15	7	Zelle	12	5	0.595747646568964	0	0.518339722300081
Likör	15	5	Rotwein	12	7	0.845938682095063	0.0675556783206681	0.519333708362944
Stiefel	13	7	Kamel	14	5	0.53469600662882	0	0.519795848140865
Pokal	11	5	Handball	12	8	0.668890793060183	0.193773251775972	0.540457639142764
Schwamm	14	7	Seife	14	5	0.686162651788012	0.0810805141291628	0.540807724030708
Schatz	12	6	Zettel	12	6	0.525565027903066	0.0616296459527688	0.542506439726953
Mais	12	4	Tomate	15	6	0.699350855120931	0.0817243592160728	0.543449022554729
Sturm	10	5	Wolke	12	5	0.611737273953699	0.102715421906474	0.549770219006684
Riesen	13	6	Elefant	13	7	0.677527480133274	0	0.553917891848842
Kaffee	10	6	Becher	13	6	0.726091645002623	0.470718804830613	0.559909378890892
Finger	10	6	Polster	13	7	0.557248217144063	0.122019584333098	0.562115188648147
Gewand	13	6	Vorhang	12	7	0.665588888002419	0	0.566542812910103
Meßgerät	15	8	Stecker	14	7	0.654669900902095	0	0.567054808441643
Baron	13	5	Festung	12	7	0.494722392818778	0.0353021205717262	0.571037459181565
Bastler	15	7	Bohrer	14	6	0.45294380464179	0.0335571973209584	0.572704684962412
Drache	14	6	Rüstung	14	7	0.56805147294553	0.0540656081395326	0.577414017515349
Skizzen	14	7	Bleistift	14	9	0.471500135081334	0.174717462092497	0.57796982144039
Zebra	15	5	Parkett	12	7	0.466749897439822	0.00355628771803085	0.579222035688394
Zaun	12	4	Mauer	10	5	0.827711401626669	0.132771743689698	0.583973150232007
Batterie	13	8	Draht	12	5	0.624000301098842	0	0.591334476674079
Oberin	16	6	Nonne	14	5	0.68829038873686	NA	0.593365752149864
Kette	12	5	Schirm	13	6	0.682280996181473	0.00477060519940707	0.608684900366278
Haken	12	5	Hebel	12	5	0.716953232463959	0.0257164349933303	0.616003795572828
Perlen	13	6	Feder	12	5	0.568079260250055	0.154389919245325	0.631784153353814
Modem	15	5	Ordner	13	6	0.596284081516414	0.569621835721933	0.634529203184763
Kaugummi	14	8	Watte	15	5	0.687577434458144	0.0623341087077142	0.635920329079133
Fäuste	14	6	Beule	15	5	0.612641385178453	0.0208518772060605	0.639540585925712
Backstein	16	9	Vorstadt	13	8	0.481188907984029	0	0.647088482246117
Kakteen	15	7	Rinde	14	5	0.639769729725007	0.0141323832483231	0.649295578209207
Perücke	14	7	Puppe	13	5	0.736345704917129	0.0663040497145252	0.664109515057873
Zisterne	16	8	Ziegel	14	6	0.584486288060418	0.00350056285002816	0.667400679163319
Kabel	11	5	Antenne	13	7	0.832280850367639	0.216317005835361	0.669149004799757
Waffe	10	5	Pistole	12	7	0.813705496657911	0.0592023326128062	0.674055514425991
Löffel	13	6	Messer	10	6	0.700246365665463	0.256205423867877	0.67829351674991
Donner	14	6	Sichel	15	6	0.471868151346141	0	0.679981775090151
Granate	14	7	Bunker	13	6	0.656161658322216	0.0459334611855962	0.684712789919484
Zauberstab	16	10	Besen	13	5	0.753064072679913	NA	0.686273281999588
Kreide	13	6	Tafel	11	5	0.659746115874441	0.184941890211538	0.695771244136225
Pilot	11	5	Rakete	12	6	0.744240485647929	0.0769970020995712	0.697792170034156
Unterarm	15	8	Stirn	12	5	0.741555272171362	0.219205288622655	0.706318751682434
Inschrift	14	9	Altar	12	5	0.727618461756735	0.211450497168723	0.707270056285555
Revolver	14	8	Leiche	11	6	0.567850130278656	0.157180259823646	0.707964347523684
Erdnüsse	16	8	Apfel	12	5	0.798704076174649	0.177526449111537	0.716382094794555
Walze	16	5	Gummi	14	5	0.676217030589814	0.0987182146224518	0.726973565456736
Brühe	13	5	Sahne	13	5	0.898883027511226	0.738561887309207	0.729265345775096
Biere	14	5	Brauerei	12	8	0.560980230317334	0.331312909492536	0.73118652463225
Schrott	13	7	Hammer	11	6	0.616736846225898	0.0247361234035259	0.732206346037989
Brennstoff	13	10	Erdöl	12	5	0.778885786996405	0.119861807579153	0.732321450953845
Fesseln	14	7	Kerker	15	6	0.624286245673324	0.302178700607023	0.732877750405152
Orden	12	5	Kloster	11	7	0.686374583875881	0	0.737420748125299
Mine	12	4	Dynamit	15	7	0.648136880584952	0	0.737967913035084
Säulen	12	6	Statue	13	6	0.62599803464149	0.0316587325508628	0.739366664110187
Ritter	11	6	Prinz	10	5	0.844637220931391	0.0735426412773672	0.746817595823783
Kuhstall	14	8	Weide	13	5	0.646169101562649	0	0.747053558200023
Weizen	12	6	Acker	13	5	0.711691952482575	0	0.758263667533667
Dächer	13	6	Beton	12	5	0.753247904594202	0.0427636654392324	0.760549858353126
Schild	11	6	Helm	12	4	0.792751626864664	0.0266503477412679	0.767405871768837
Skelett	14	7	Schädel	13	7	0.790748154501601	0.254095847496151	0.7816950860058
Jesus	10	5	Kreuz	12	5	0.657876814056089	0.456609618162817	0.785985278142934
Käse	11	4	Brötchen	12	8	0.904557611950637	0.37233411640988	0.786028840749354
Tacho	15	5	Diesel	11	6	0.589957338029156	0.101938736029408	0.805285515987075
Rosinen	14	7	Kakao	13	5	0.831222129569557	0.0525024808395663	0.806662356489727
Skorpion	15	8	Stier	13	5	0.830006979919595	0.0862780170296775	0.80839869625921
Verstärker	15	10	Kopfhörer	14	9	0.835448210833164	0.194815038722166	0.81164658580071
Fahrstuhl	14	9	Treppe	12	6	0.836448523710631	0.282974202741666	0.812594113372696
Metalle	14	7	Schwefel	15	8	0.789179836645951	0.00412873268927667	0.812820486479373
Truhe	16	5	Höhle	12	5	0.692314702214143	0	0.817943534152099
Sekt	12	4	Flasche	11	7	0.802220488343081	0.31552206344602	0.818212950262419
Nacken	12	6	Schweiß	13	7	0.685108170387662	0.220098714403254	0.82005486780958
Saxophon	14	8	Klavier	11	7	0.876477613590651	0.324817527341471	0.824587049973411
Ahorn	15	5	Eiche	13	5	0.805512357662579	0.047971437859072	0.827543765462709
Soße	13	4	Butter	11	6	0.933520316775893	0.298318813056683	0.828029253203435
Raben	14	5	Eule	14	4	0.871326207287246	0	0.832235241338091
Talstation	14	10	Seilbahn	13	8	0.84436368997032	NA	0.834326423812422
Quark	14	5	Joghurt	13	7	0.920673004670997	0.15001344793022	0.835919701489381
Esszimmer	15	9	Kamin	13	5	0.789759142082176	0	0.841122682126506
Herdplatte	15	10	Deckel	13	6	0.699762452921062	0.176273878893418	0.842526253098851
Harfe	14	5	Geige	13	5	0.922833816943419	0.211164853177536	0.843844225806386
Sandbank	15	8	Taucher	13	7	0.702383506580197	0	0.850706451583202
Palmen	13	6	Strand	10	6	0.706408787539099	0.222822171243711	0.866538733675469
Album	10	5	Platte	11	6	0.687134953354421	0.693832411456846	0.878340429823625
Knoblauch	13	9	Essig	13	5	0.871854974652148	0.633533721257579	0.896483532613869
Hose	11	4	Jacke	12	5	0.948576832471712	0.333191968443234	0.907019281915722
Schwert	13	7	Baulraus
Bolzen	16	6	Sahre
Kürbis	14	6	Hardefell
Rollläden	15	9	Aufracker
Daumen	12	6	Schirn
Schraube	14	8	Zulser
Sessel	13	6	Gargalau
Lampe	13	5	Nastrike
Teppich	11	7	Weffer
Bohne	15	5	Ankitzer
Glatze	14	6	Trein
Becken	12	6	Sulkolz
Spiegel	10	7	Werser
Schach	13	6	Tarmine
Ratte	14	5	Kurren
Dampfer	13	7	Pfletze
Kerze	13	5	Klanten
Dachs	15	5	Giffner
Grill	12	5	Spurer
Adler	11	5	Hersch
Wurst	12	5	Gisdo
Nagel	12	5	Hielsen
Hering	13	6	Zafen
Kehricht	16	8	Hörglide
Ofen	12	4	Broner
Trommel	14	7	Eründe
Zopf	14	4	Tarfach
Gehweg	12	6	Bötsel
Lippe	11	5	Päner
Falter	12	6	Prokinse
Halbinsel	12	9	Lonum
Pfeil	13	5	Sizel
Käfer	13	5	Gottelfest
Kobra	16	5	Krupes
Stall	12	5	Balf
Drucker	13	7	Spanke
Leiste	14	6	Aterpreile
Kabine	11	6	Schrech
Schranke	14	8	Kelder
Sandstein	14	9	Schreun
Teleskop	14	8	Porbe
Kreuzung	11	8	Perte
Karton	13	6	Nidinen
Aufzug	13	6	Samfen
Handtuch	13	8	Rarren
Böller	14	6	Ebels
Tinte	14	5	Galman
Kanal	12	5	Hartchen
Schminke	15	8	Schom
Dose	13	4	Mindem
Staub	11	5	Kansung
Matratze	14	8	Kohben
Krone	11	5	Böpf
Diamant	14	7	Dramet
Siegel	12	6	Tuff
Röhre	13	5	Hausbagt
Möwe	15	4	Aufsaicht
Lawine	13	6	Terzer
Pinsel	13	6	Fucht
Stange	12	6	Spappen
Spielplatz	12	10	Wense
Rutsche	14	7	Aldem
Bäcker	12	6	Klamen
Therme	13	6	Wunge
Schnecke	15	8	Trauwe
Rucksack	12	8	Flenkton
Suppe	12	5	Prunkhob
Kanone	15	6	Preind
Hangar	15	6	Erzatt
Landebahn	13	9	Berban
Netzhaut	15	8	Gerrin
Reisebus	13	8	Steckruf
Krater	13	6	Schonkel
Widder	15	6	Finsen
Spritze	14	7	Reso
Moschee	11	7	Birplaum
Tablette	15	8	Kehwer
Laterne	13	7	Egman
Schinken	13	8	Lekonel
Telefon	10	7	Haik
Tapete	15	6	Kneise
Vollbart	15	8	Teram
Umschlag	13	8	Klume
Trophäe	12	7	Murres
Strandkorb	16	8	Rinzel
Kirchturm	14	9	Kelege
Schimmel	13	8	Pleise
Sellerie	15	8	Schoff
Schleife	14	8	Palit
Sofa	12	4	Jart
Gurke	15	5	Risesalt
Torpedo	15	7	Stumpes
Stahl	11	5	Raler
Kleinkind	13	9	Soger
Ferse	15	5	Karba
Werkstatt	11	9	Melene
Fabrik	12	6	Faupt
Reichstag	13	9	Armille
Bergwerk	13	8	Hutz
Plätzchen	12	9	Hümpfe
