# Supplementary material for: Predicting Lexical Priming Effects from Distributional Semantic Similarities: A Replication with Extension
Source: Front Psychol. 2016 Oct 24;7:1646. doi: 10.3389/fpsyg.2016.01646 (PMC5076462; doi:10.3389/fpsyg.2016.01646)
Supplement: Supplementary file 2 [file DataSheet2.xls]

## Sheet: Tabelle1
Material for Experiment 2
Prime	FreqPrime	LengthPrime	Target	FreqTarget	LengthTarget	CosLSA	CosBlogs	CosHAL
Nachweise	15	9	Ballon	13	6	0.0222640842877671	0.0090431376220941	0.0586443984968282
Sauerrahm	16	9	Wiese	12	5	0.0221293899849251	NA	0.0612340293741919
Beisitzer	13	9	Beton	12	5	0.0104032283080948	NA	0.0728397904133962
Fakultät	12	8	Kiste	12	5	0.0240514748006775	0.0419763993653445	0.0735161809420741
Klägerin	14	8	Pflaster	12	8	0.0130643092325592	0.0711671623150124	0.0738372652425362
Butter	11	6	Hochhaus	13	8	0.0302347311168425	0	0.0753691792755665
Röteln	16	6	Tafel	11	5	0.0141810519804854	NA	0.0756210671234675
Dozent	13	6	Auspuff	15	7	0.0265565811080613	0.0809268251491668	0.0762337186299416
Estragon	16	8	Dynamit	15	7	0.0131449821593766	0.0252613531287655	0.0764055589557341
Einkommen	10	9	Becher	13	6	0.022182965628952	0	0.0771448192737516
Lauch	15	5	Bunker	13	6	0.00980597568984879	0	0.0780427968146871
Hochschule	10	10	Fackel	14	6	0.0101083792784872	0.0470562737971785	0.0798524387879604
Amtsblatt	15	9	Kamel	14	5	0.00550867125496921	0	0.0826120409594106
Schalotten	15	10	Stempel	12	7	0.00516108946734518	NA	0.0830090618914252
Kirchen	10	7	Gabel	14	5	0.019910396364261	0	0.0845454113209346
Blutkrebs	16	9	Zylinder	14	8	0.0363402227986761	NA	0.0856718931772056
Darm	13	4	Handball	12	8	-0.000191850278949906	0.00558721481788613	0.0873770999106837
Vitamin	12	7	Nonne	14	5	0.00191905876711699	0	0.0882514174442541
Landwirte	11	9	Eisbär	14	6	-0.0357793484414631	0	0.0886762475962064
Luchse	15	6	Paket	11	5	0.0418680851296133	NA	0.0896405917221596
Himbeeren	15	9	Funke	12	5	0.0801287254749335	0.0184113431026178	0.0930937419194821
Ziffer	15	6	Ziege	13	5	0.0811080274862042	0	0.10918629319656
Minigolf	15	8	Bleistift	14	9	0.0541183952661972	0	0.114446060512105
Pilot	11	5	Tomate	15	6	0.0377457066847395	0	0.120854438745273
Ärzte	9	5	Sirene	14	6	0.0876904799852875	0.0196582202895918	0.125598056176932
Sesam	16	5	Helm	12	4	0.0569136744179692	0.0191773249572093	0.13292219097475
Salat	12	5	Hebel	12	5	0.0377739676397742	0.0350401387153726	0.144779431400119
Kontos	15	6	Galerie	11	7	0.0213345320532509	0	0.147742263203699
Talsperre	15	9	Kartoffel	13	9	0.0590719180922747	NA	0.150428752364318
Braunkohle	15	10	Zelt	11	4	0.0322884670082803	0	0.150798343996491
Säure	13	5	Casino	12	6	0.0625651535795505	0	0.158603646979304
Christen	10	8	Strand	10	6	0.0320735832438527	0	0.159712603012876
Zwiebeln	13	8	Maske	12	5	0.0221082653930104	0	0.160138953545021
Staatsoper	13	10	Träne	14	5	0.0273286893969347	0	0.163842941367441
Friedhof	11	8	Faser	15	5	0.0855104739934963	0.000411487224241628	0.165521738471834
Archive	14	7	Schlange	11	8	0.0787146398338858	0.0272033760644164	0.171016411577254
Küsten	13	6	Schublade	12	9	0.0395777826230829	0	0.174081559101292
Hehler	15	6	Erdöl	12	5	0.0474584723075882	NA	0.175212781749251
Geiger	12	6	Decke	11	5	0.124557966685677	0.100484596884027	0.176661876286106
Altbau	14	6	Elefant	13	7	0.0315304959203165	0.0837172721892729	0.177583323507333
Getränke	11	8	Hügel	12	5	0.136194626923541	0	0.180291085331253
Grußkarten	16	10	Brunnen	11	7	0.119361172800353	NA	0.182139233957896
Speiseeis	16	9	Schanze	14	7	0.0339780974714387	NA	0.182181366444895
Mörser	16	6	Planet	12	6	0.0313984706633256	0	0.185124363206246
Orbit	15	5	Bett	10	4	0.0255678775418919	0.0199812895886713	0.188284960222495
Kaninchen	12	9	Eisenbahn	12	9	0.0704657353675297	0.0485808476184456	0.190586781879372
Laken	15	5	Priester	13	8	0.101336278665011	0.0279831330529114	0.201273449959071
Lotsen	14	6	Banane	14	6	0.123406058243936	NA	0.206343526024734
Kunde	10	5	Anker	13	5	0.0470291859262663	0.0174044855667657	0.207900513779353
Riesling	14	8	Wolke	12	5	0.00587603013819769	0	0.219366500212788
Wirsing	16	7	Wanne	14	5	0.0780109009389602	NA	0.223173356004904
Topf	11	4	Säugling	13	8	0.0475796082488231	0.0380235779757188	0.226762475308081
Krabben	15	7	Hütte	12	5	0.169178713606795	0.0665968881883331	0.227553824502274
Wellen	11	6	Klavier	11	7	0.086624671172561	0.0670574525416442	0.238144356269017
Garten	9	6	Geisel	13	6	0.079478933725491	0.0588484285727093	0.24000468766031
Prunk	15	5	Schaufel	13	8	0.320661279958448	0.00233985538615673	0.24818689657921
Mäuse	13	5	Schwefel	15	8	0.114896900252545	0.0740110396814107	0.248521301139179
Bresche	14	7	Wäsche	12	6	0.186848199834291	0.0648919139668784	0.24891165660913
Barbaren	15	8	Binde	15	5	0.288800522281275	0	0.249004180309441
Gerber	12	6	Leiche	11	6	0.10814271427449	NA	0.252983182697846
Henkel	12	6	Käfig	13	5	0.175651502508445	0.0226131875398774	0.272302303917521
Kirsche	15	7	Höhle	12	5	0.187520301117625	0	0.286029463140288
Kohle	11	5	Rollstuhl	12	9	0.0784932466367768	0	0.289934079066865
Poster	13	6	Bibel	11	5	0.148500968681246	0.0610007098871077	0.290268442266153
Notiz	13	5	Steinbock	15	9	0.13227296888916	0.0796034421834415	0.291336531194158
Stuten	16	6	Vorhang	12	7	0.0351861197001037	NA	0.293114771804764
Figur	10	5	Fahrrad	10	7	0.147388517654361	0	0.294356663114126
Nashorn	16	7	Salbe	15	5	0.0922419660875923	0	0.306497069729574
Fischer	9	7	Schlüssel	11	9	0.191893021204496	0	0.308133567443451
Karibik	12	7	Robbe	14	5	0.237275626144659	0.064328768160697	0.311470350104702
Regent	15	6	Parkett	12	7	0.162499504505976	0	0.314078146238016
Oasen	15	5	Rinde	14	5	0.32930583568921	0.149477721125766	0.319362887924488
Spinner	13	7	Krawatte	13	8	0.398818366181288	0.0356067327062033	0.320833669418006
Kavalier	16	8	Kloster	11	7	0.254805102955058	0.0569627062959485	0.324051983306007
Anhänger	10	8	Zeugnis	11	7	0.197668388756132	0.00747258823523054	0.324288437438999
Mappen	16	6	Besen	13	5	0.211395866827005	0	0.339027980269808
Bänke	13	5	Jacke	12	5	0.320219122190469	0.327293866164857	0.340590268776164
Kuvert	16	6	Biene	14	5	0.201826905982338	0.0236933910387951	0.340708345776663
Bälle	12	5	Schweiß	13	7	0.187075464094458	0	0.349915073178492
Kobold	15	6	Tastatur	12	8	0.140624955703849	0.00275052332305855	0.352652477994445
Kutscher	15	8	Urwald	14	6	0.24745483388056	NA	0.362033124749796
Kiesel	16	6	Schwein	12	7	0.295068769289165	0	0.369262790122704
Kneipe	12	6	Kapitän	10	7	0.145546513619603	0	0.383936765206616
Uhrmacher	15	9	Zirkus	12	6	0.332696905277626	NA	0.388380056245204
Riegel	12	6	Fernseher	11	9	0.260274106431264	0	0.388997786939402
Dackel	14	6	Stirn	12	5	0.175946818707224	0.100884732997205	0.390858889611267
Tänzerin	13	8	Palast	12	6	0.328040767456142	0.100751542770558	0.398453035251281
Besteck	14	7	Anzug	12	5	0.29649169843056	0.00844044229172867	0.406225572625687
Trank	14	5	Feder	12	5	0.398321184752709	0.110680202734113	0.406789470762231
Sterne	11	6	Grab	11	4	0.202626076148666	0.0550113960184908	0.407954078023734
Hornhaut	15	8	Schnur	14	6	0.151182043673083	0	0.411264934944556
Lageplan	16	8	Ordner	13	6	0.0975277752732132	NA	0.411897141083936
Kranich	16	7	Prinz	10	5	0.238600705504904	0	0.419093511981206
Fähnchen	14	8	Mauer	10	5	0.389119282789229	0	0.423408037836656
Stauden	14	7	Stroh	13	5	0.377760813117072	NA	0.42544814709232
Pflug	15	5	Beule	15	5	0.244590361327029	0.116948966097162	0.428516976695945
Tiger	11	5	Lager	10	5	0.268429418473708	0.353360357552485	0.431794190957876
Absinth	16	7	Joghurt	13	7	0.253676898087422	0.0434213170179841	0.43601547222927
Schleifen	14	9	Turban	15	6	0.262118763622917	0	0.439163859673359
Spielfeld	12	9	Taucher	13	7	0.0619348835659108	0.106394941993559	0.439618449857592
Kronen	11	6	Kreuz	12	5	0.311257068833731	0.00635893259597721	0.451679448530214
Röhren	14	6	Hammer	11	6	0.327259531034158	0.0498557110013522	0.462756941817352
Wimpel	16	6	Tribüne	12	7	0.520813549707356	0	0.470182204493631
Fahrkarten	14	10	Kasse	10	5	0.207098984080533	0.0454619774382815	0.473960678199373
Metzger	12	7	Dame	10	4	0.379421984265435	0.00694799320469524	0.476100364706639
Hexen	13	5	Tempel	12	6	0.341385993562035	0.0238106333592321	0.478773535890858
Mahlzeit	12	8	Essig	13	5	0.332771400725669	0.178859688692363	0.485548113323933
Rentier	15	7	Pfeife	14	6	0.185514294654318	0	0.491457836466737
Phosphor	15	8	Abwasser	13	8	0.397355552870972	0.196531270669687	0.494152891188436
Gans	13	4	Acker	13	5	0.426323010145824	0	0.50378205256048
Kulisse	11	7	Gemälde	11	7	0.21497979420084	0.0999991672615459	0.510233632980921
Vase	15	4	Altar	12	5	0.268126047623216	0	0.514756878958544
Bestie	15	6	Pistole	12	7	0.443576673355379	0	0.520325997584661
Proberaum	15	9	Geige	13	5	0.464946314449143	0.183479559495365	0.522547403100565
Koloss	14	6	Rüstung	14	7	0.421529345931666	0	0.523396529475704
Eisen	12	5	Magen	12	5	0.505547803028186	0	0.523629603407789
Schachtel	14	9	Schädel	13	7	0.281577795019455	0.136096105756306	0.526812697215221
Wohnzimmer	11	10	Zettel	12	6	0.515789079781675	0.129089775995155	0.528034447492436
Alarm	11	5	Automat	15	7	0.40568526924893	0.0377529711849951	0.531707748462402
Tofu	15	4	Döner	14	5	0.439606650789744	0.23914385425346	0.538502437624308
Mähne	15	5	Splitter	14	8	0.497312962452253	0	0.553855960765264
Lachs	13	5	Keule	15	5	0.458327007634361	0.00261526600487014	0.556768972038169
Blondine	13	8	Tasche	12	6	0.500968228001905	0.0696973607652375	0.559323919146235
Karotte	16	7	Brötchen	12	8	0.436702676813897	0.0595935388365924	0.565656935771896
Böller	14	6	Rakete	12	6	0.26185748196068	0.255189582902487	0.569266625242375
Stein	10	5	Deckel	13	6	0.362734525367399	0.0171204449422682	0.577247279484949
Dornen	15	6	Messer	10	6	0.356974315369264	0	0.583480779187639
Wächter	13	7	Statue	13	6	0.536115898402843	0.0413956292041322	0.591563040128352
Sand	10	4	Papier	10	6	0.329518274242407	0	0.599020524261209
Welpen	14	6	Krokodil	14	8	0.24075546324464	0	0.600895191462974
Affe	14	4	Nest	13	4	0.504173715819411	0.00199198508928494	0.601341187161523
Werft	12	5	Segel	13	5	0.713028737469069	0.0133780074688029	0.603988863394188
Säbel	15	5	Stier	13	5	0.421537140020418	0.0603071698114569	0.605906025748319
Schürze	15	7	Polster	13	7	0.474884112208162	0	0.606134932551096
Fleisch	10	7	Pfeffer	12	7	0.515125104776765	0.622194527946639	0.607729047323852
Dorfplatz	13	9	Vorstadt	13	8	0.526656748762629	0	0.609075378593957
Halsband	15	8	Kaktus	15	6	0.228913012186312	0.0242451692443368	0.617373706068963
Lappen	14	6	Brille	11	6	0.582496586524262	0.0178239313828065	0.619305801636385
Radio	9	5	Antenne	13	7	0.500670638937423	0.13645514006358	0.621823948174911
Rennwagen	14	9	Bremse	13	6	0.708210818479894	0.00295560936382553	0.621861907057298
Nieten	15	6	Ziegel	14	6	0.393455556828644	0.0160563675651444	0.630065861903244
Antennen	14	8	Stecker	14	7	0.330201307397804	0	0.631129082942438
Kugel	12	5	Pfosten	11	7	0.386530510313005	0.0522247711621857	0.633109042636714
Tankwagen	15	9	Tonne	12	5	0.598648939212467	0	0.644372279676871
Ehering	15	7	Kragen	13	6	0.699776044612796	0.040061313955665	0.650095230050897
Kristall	15	8	Silber	11	6	0.35821185773124	0.229045768820645	0.658286585718449
Denker	13	6	Fichte	13	6	0.692670752704968	0.00791060087298968	0.669300020415075
Beil	14	4	Sichel	15	6	0.548384664113652	0.147789054803028	0.671320219245409
Filet	15	5	Sahne	13	5	0.7395328423756	0.718031126274945	0.67395857277455
Rauschgift	14	10	Droge	13	5	0.602467113359928	0	0.676010584110146
Bude	14	4	Kamin	13	5	0.401747308693767	0.195063900161173	0.677439894428203
Weingut	13	7	Traube	14	6	0.840091622598639	0.051221012761919	0.68071048629331
Triebwerke	13	10	Maschine	10	8	0.70353235182647	0.692274798285726	0.683911363601318
Pirat	15	5	Zwerg	14	5	0.421351586970058	0.0836348002514801	0.689711782308931
Locher	14	6	Füller	15	6	0.337577043415791	0.03083760461072	0.707106309855769
Nudeln	13	6	Schale	12	6	0.575324369988251	0.554491777729278	0.707457797788137
Skalpell	15	8	Bohrer	14	6	0.434003247323799	0.144847464162126	0.707739006302142
Zuchthaus	14	9	Kerker	15	6	0.430625823190423	0.152669958291191	0.712096694408735
Nachtisch	14	9	Kakao	13	5	0.540980534914496	0.217976844341777	0.712300932415176
Bastion	15	7	Festung	12	7	0.708910260660933	0.0280829220926621	0.715265870560461
Kette	12	5	Ring	11	4	0.477796183325439	0.0860330257215647	0.72040236652618
Punsch	13	6	Rotwein	12	7	0.450360354676203	0.0732356140729194	0.720634557728402
Haube	13	5	Schirm	13	6	0.325518401280014	0.0208554587778821	0.724192137236495
Elster	13	6	Eule	14	4	0.532764420199447	0	0.724498808973101
Molekül	15	7	Zelle	12	5	0.715430604734161	0.0286490706516285	0.724665264834212
Katze	11	5	Puppe	13	5	0.497106537562328	0.0230202069754839	0.724850844754561
Gaststätte	11	10	Brauerei	12	8	0.582028822934892	0.173123935588866	0.726356972889195
Nebel	13	5	Felsen	12	6	0.643436345604741	0.144696259025824	0.736980473829996
Ferkel	14	6	Weide	13	5	0.739293147030101	0.0278020490902146	0.738089843700179
Flut	12	4	Welle	11	5	0.586852974257691	0.0944348513405163	0.745846591677462
Nahverkehr	12	10	Schiene	12	7	0.718877514424337	0.0120339446739787	0.747460949943906
Lenker	12	6	Motorrad	11	8	0.793687820081871	0.0666518993255785	0.75240094183588
Parfüm	14	6	Seife	14	5	0.679731215225928	0	0.757269277680792
Bagger	12	6	Lastwagen	10	9	0.596466867785182	0.000928425380089266	0.757661181255587
Styropor	15	8	Watte	15	5	0.596035551151772	0	0.759046225961332
Wüsten	13	6	Gletscher	12	9	0.592290031230046	0.0648902038459953	0.759067042938952
Weltall	13	7	Mond	11	4	0.827484799634663	0.167985391995164	0.766951427638934
Kutte	16	5	Gürtel	12	6	0.740449668858617	0.0217240844696418	0.777709570140056
Wiesel	15	6	Rabe	13	4	0.508203385884851	0	0.781231382666786
Bretter	13	7	Draht	12	5	0.732568841436888	0.130838153552069	0.781491213771268
Kraftstoff	13	10	Diesel	11	6	0.877520358307165	0.0595704779201028	0.812184523062361
Erdbeere	16	8	Apfel	12	5	0.7774678677794	0.168251365082141	0.812349075725884
Zange	14	5	Schere	13	6	0.611081495781268	0.0353329003330396	0.813391419022335
Zügel	14	5	Sattel	13	6	0.780850809035412	0.161314926497581	0.818371751099559
Wachmann	14	8	Polizist	11	8	0.721654828310799	0.111791819952762	0.818444320394662
Hupe	16	4	Klingel	15	7	0.669989884618687	0.0662967578736438	0.821335943569314
Kiefer	12	6	Zahn	12	4	0.643418203055567	0.0433650547316476	0.822393792253347
Mischpult	15	9	Kopfhörer	14	9	0.699243752304522	0.108144077500788	0.824056040725837
Apfelbaum	15	9	Eiche	13	5	0.72750251381443	0.104508180455009	0.829907531542784
Kanne	15	5	Flasche	11	7	0.709093519983111	0.161678406054991	0.832390961917078
Scheibe	11	7	Platte	11	6	0.738160548068333	0.113021758227826	0.835263178381378
Schlauch	14	8	Trichter	15	8	0.685194910594235	0	0.835371657874259
Fahrstuhl	14	9	Treppe	12	6	0.812594113372696	0.282974202741666	0.836448523710631
Talstation	14	10	Seilbahn	13	8	0.834326423812422	NA	0.84436368997032
Kunststoff	13	10	Gummi	14	5	0.794929211118514	0.109894073751284	0.861431988746903
Venen	15	5	Muskel	14	6	0.822282648921714	0.0213476467007684	0.863709815426033
Piano	13	5	Gitarre	11	7	0.793503925776192	0.0662808913208902	0.86495736312036
Bier	10	4	Schnaps	13	7	0.856777786329323	0.435270627445061	0.88579743003389
Ufer	11	4	Fluss	11	5	0.812451662846733	0.472336906659957	0.906186532730635
Posaune	14	7	Flöte	14	5	0.80225551133214	0.0763744724357203	0.911765560352721
Schwert	13	7	Unste
Stiefel	13	7	Weltger
Kürbis	14	6	Wenor
Weizen	12	6	Undester
Daumen	12	6	Fagerlein
Schraube	14	8	Rafarken
Sessel	13	6	Losken
Lampe	13	5	Drimm
Teppich	11	7	Albfast
Bohne	15	5	Wölde
Glatze	14	6	Abtuch
Becken	12	6	Penter
Satellit	13	8	Roiker
Säule	12	5	Lapende
Ratte	14	5	Rahrhob
Dampfer	13	7	Bannhahn
Kerze	13	5	Tansfen
Schwindler	16	10	Nalinser
Grill	12	5	Hürter
Lexikon	13	7	Seekinke
Wurst	12	5	Remak
Nagel	12	5	Helon
Hering	13	6	Ripphut
Pickel	14	6	Nortkasen
Zahnpasta	15	9	Lestrasen
Trommel	14	7	Nowahn
Zopf	14	4	Askulse
Gehweg	12	6	Attunse
Lippe	11	5	Sprolze
Kreide	13	6	Zassen
Halbinsel	12	9	Wehls
Pfeil	13	5	Haht
Käfer	13	5	Stukse
Optiker	15	7	Uhrse
Stall	12	5	Prunse
Drucker	13	7	Melehin
Geier	14	5	Köhr
Kabine	11	6	Schurps
Schranke	14	8	Monke
Sandstein	14	9	Spert
Teleskop	14	8	Tehgar
Zeiger	14	6	Ostfesse
Karton	13	6	Knart
Aufzug	13	6	Schwop
Handtuch	13	8	Guerm
Knaller	14	7	Rolme
Tinte	14	5	Prile
Leuchter	16	8	Krieber
Schminke	15	8	Gnede
Dose	13	4	Drune
Brause	16	6	Fesden
Matratze	14	8	Zürk
Krone	11	5	Tirande
Diamant	14	7	Findach
Siegel	12	6	Serfindel
Röhre	13	5	Stuhahn
Möwe	15	4	Takell
Lawine	13	6	Lepsel
Pinsel	13	6	Wühne
Stange	12	6	Trann
Apparat	13	7	Kleche
Rutsche	14	7	Älness
Bäcker	12	6	Drief
Therme	13	6	Pikarre
Schnecke	15	8	Triane
Rucksack	12	8	Wüdel
Suppe	12	5	Vansen
Kanone	15	6	Donarfe
Hangar	15	6	Spusen
Landebahn	13	9	Alade
Netzhaut	15	8	Drimpel
Kraftwerk	12	9	Knacht
Krater	13	6	Törm
Sklave	15	6	Trellack
Spritze	14	7	Hurfdall
Moschee	11	7	Schmork
Tablette	15	8	Affer
Laterne	13	7	Klartes
Schinken	13	8	Argbell
Modem	15	5	Gefatt
Tapete	15	6	Hörbung
Vollbart	15	8	Emmende
Umschlag	13	8	Olpse
Trophäe	12	7	Kust
Lineal	16	6	Tegerre
Kirchturm	14	9	Wenklach
Schimmel	13	8	Hürme
Spinne	14	6	Drick
Schleife	14	8	Ulberer
Sofa	12	4	Mangt
Frosch	13	6	Üssen
Folie	13	5	Delgchen
Tabak	11	5	Pisent
Mehl	12	4	Drompe
Turnschuh	16	9	Tellfand
Werkstatt	11	9	Estarche
Fabrik	12	6	Grellden
Reichstag	13	9	Fere
Bergwerk	13	8	Gnell
Plätzchen	12	9	Hirb
